# Supplementary material for: Evaluation of Dorado v5.2.0 de novo basecalling models for the detection of tRNA modifications using RNA004 chemistry
Source: BMC Genomics. 2026 Jun 29;27:562. doi: 10.1186/s12864-026-12893-7 (PMC13312678; doi:10.1186/s12864-026-12893-7)
Supplement: Supplementary file 2 — Supplementary Material 2. [file 12864_2026_12893_MOESM2_ESM.zip]

Archive with 7 entries (7 files):
- Supp 3.ai
- Supp 2.ai
- Supp 7-14.ai
- Supp 6_Reviewer 2.ai
- Supp 5_Reviewer 1.ai
- Supp 4.ai
- Supp 1.ai
